# Supplementary material for: Analysis of Candidate Idarubicin Drug Resistance Genes in MOLT-3 Cells Using Exome Nuclear DNA
Source: Genes (Basel). 2018 Aug 1;9(8):390. doi: 10.3390/genes9080390 (PMC6116115; doi:10.3390/genes9080390)
Supplement: Supplementary file 1 [file genes-09-00390-s001.zip]

Archive with 1 entries (1 files):
- genes-311725-SI.xlsx
