# Supplementary material for: Analysis of Candidate Idarubicin Drug Resistance Genes in MOLT-3 Cells Using Exome Nuclear DNA
Source: Genes (Basel). 2018 Aug 1;9(8):390. doi: 10.3390/genes9080390 (PMC6116115; doi:10.3390/genes9080390)
Supplement: Supplementary file 1 [file genes-09-00390-s001.zip › genes-311725-SI.xlsx]

## Sheet:  Table S1
		Supplementary Materials 1: Table S1. Level of IDR resistance in MOLT-3 and MOLT-3/IDR cells
			MOLT-3	MOLT-3/ IDR	Degree of resistance
		Idarubicin	25 nM	250 nM	10-fold

## Sheet: Table S2
	Supplementary Materials 2: Table S2. Genes specific to MOLT-3/IDR cells (8,839 genes)
		Gene name or accession No.
	1	A3GALT2
	2	AADACL4-RP11-474O21.2
	3	AAED1-RP11-535M15.1
	4	AASS-RP5-1049N15.2
	5	AATF-ACACA
	6	ABC12-47043100G14.2
	7	ABC12-49244600F4.4
	8	ABC7-42391500H16.2
	9	ABC7-43041300I9.1
	10	ABC7-481722F1.1
	11	ABCA9-ABCA6
	12	ABCC2-DNMBP
	13	ABCD1P2
	14	ABCD1P4
	15	ABHD12-GINS1
	16	ABHD14A-ACY1
	17	ABHD17AP2
	18	ABHD17AP6
	19	ABHD4-OR6J1
	20	ABHD5-RP4-672N11.1
	21	ABHD6-RPP14
	22	ABL2-COX5BP8
	23	ABR-AC144836.1
	24	ABT1P1
	25	AC000077.2
	26	AC000124.1
	27	AC000362.1
	28	AC000374.1
	29	AC002331.1
	30	AC002429.1
	31	AC002456.2
	32	AC002480.4
	33	AC002486.2
	34	AC002539.2
	35	AC002543.2
	36	AC002550.5
	37	AC002550.6
	38	AC002553.4
	39	AC002985.3
	40	AC003101.1
	41	AC003681.1
	42	AC003682.17
	43	AC003958.2
	44	AC003973.1
	45	AC003973.5
	46	AC003986.6
	47	AC003986.7
	48	AC003988.1
	49	AC003989.4
	50	AC004006.2-PCLO
	51	AC004022.8
	52	AC004053.2
	53	AC004054.1
	54	AC004063.1
	55	AC004074.4
	56	AC004112.5
	57	AC004129.9
	58	AC004156.3
	59	AC004383.3-MIR450B
	60	AC004448.2
	61	AC004448.2-AC004448.5
	62	AC004460.1
	63	AC004540.4-AC004540.5
	64	AC004552.1
	65	AC004603.4
	66	AC004692.4
	67	AC004837.5
	68	AC004866.1-AC004866.3
	69	AC004870.3
	70	AC004878.8
	71	AC004895.1
	72	AC004915.1
	73	AC004947.2
	74	AC004980.1-AC007003.1
	75	AC004980.7-AC004980.10
	76	AC004980.9
	77	AC005008.2-AC004541.1
	78	AC005017.2-CREB5
	79	AC005019.2-ETV1
	80	AC005033.6
	81	AC005042.3
	82	AC005042.5
	83	AC005048.1
	84	AC005077.14-RNU6-863P
	85	AC005104.3
	86	AC005105.2
	87	AC005150.3-AC005150.1
	88	AC005152.3
	89	AC005161.1
	90	AC005162.4
	91	AC005176.1
	92	AC005176.3-LGALS16
	93	AC005187.1
	94	AC005187.1-ENPEP
	95	AC005189.6
	96	AC005229.1
	97	AC005253.2
	98	AC005255.5-AC005255.6
	99	AC005256.1
	100	AC005281.1
	101	AC005281.1-AC005281.2
	102	AC005284.1
	103	AC005288.1
	104	AC005301.8-XKR3
	105	AC005355.2
	106	AC005387.3
	107	AC005412.1
	108	AC005484.5
	109	AC005534.6
	110	AC005539.2
	111	AC005549.1
	112	AC005592.3
	113	AC005597.1
	114	AC005606.14
	115	AC005609.2
	116	AC005616.1
	117	AC005616.2
	118	AC005624.2
	119	AC005668.1
	120	AC005703.3
	121	AC005725.1
	122	AC005752.10
	123	AC005757.7
	124	AC005776.1
	125	AC005783.1
	126	AC005932.1
	127	AC006007.1
	128	AC006115.1
	129	AC006116.15
	130	AC006116.21
	131	AC006116.24
	132	AC006126.4
	133	AC006150.1
	134	AC006159.4
	135	AC006262.5
	136	AC006277.2
	137	AC006372.6
	138	AC006460.2
	139	AC006465.4
	140	AC006480.1
	141	AC006486.9
	142	AC006499.4-AC006499.3
	143	AC006499.6
	144	AC006499.9-AC006499.8
	145	AC006509.7
	146	AC006534.1
	147	AC006538.1
	148	AC006538.4
	149	AC006539.3
	150	AC006552.1-KIT
	151	AC006925.1
	152	AC006946.16
	153	AC006960.5-RP11-182J23.1
	154	AC006994.2-Y_RNA
	155	AC006995.8-RP11-396K3.1
	156	AC007000.11
	157	AC007009.1
	158	AC007016.3
	159	AC007036.6-ZNRF2
	160	AC007040.11
	161	AC007040.2
	162	AC007040.3
	163	AC007050.1
	164	AC007050.18-SMPD4P1
	165	AC007064.25-AC006548.19
	166	AC007115.3
	167	AC007136.1
	168	AC007163.8
	169	AC007192.6
	170	AC007193.10
	171	AC007204.3
	172	AC007242.1
	173	AC007250.4-LINC01122
	174	AC007253.1
	175	AC007327.6
	176	AC007333.1
	177	AC007339.1
	178	AC007365.1
	179	AC007365.4
	180	AC007381.3
	181	AC007383.3
	182	AC007383.6-HMGN1P6
	183	AC007386.2
	184	AC007395.3
	185	AC007403.2
	186	AC007422.1
	187	AC007436.1
	188	AC007463.2-LINC00298
	189	AC007486.1
	190	AC007528.1
	191	AC007551.1
	192	AC007551.2
	193	AC007559.1
	194	AC007560.2
	195	AC007563.4
	196	AC007677.2
	197	AC007679.3
	198	AC007682.2
	199	AC007743.1
	200	AC007875.2
	201	AC007879.2
	202	AC007952.4-ACEA_U3
	203	AC007966.1
	204	AC007969.4-AC007969.5
	205	AC008045.1
	206	AC008069.2
	207	AC008074.4-RP11-568N6.1
	208	AC008154.5
	209	AC008155.2
	210	AC008280.3
	211	AC008625.1
	212	AC008691.1
	213	AC008691.1-AC011343.1
	214	AC008703.2
	215	AC008753.1
	216	AC008753.1-AC008753.6
	217	AC008753.3
	218	AC008753.3-MIR371B
	219	AC008834.2-AC008834.1
	220	AC008869.3
	221	AC009035.1
	222	AC009065.3
	223	AC009120.5
	224	AC009134.1
	225	AC009158.1
	226	AC009229.5-GAPDHP25
	227	AC009237.5
	228	AC009263.2
	229	AC009313.2-AC009313.1
	230	AC009413.2
	231	AC009414.1-RP11-490M8.1
	232	AC009473.1
	233	AC009480.1
	234	AC009487.5
	235	AC009495.4
	236	AC009499.1
	237	AC009506.2
	238	AC009518.8
	239	AC009729.1
	240	AC009945.4
	241	AC009960.1
	242	AC009961.5
	243	AC009963.5
	244	AC009965.1
	245	AC009969.1-UBQLN4P2
	246	AC010092.1
	247	AC010092.1-GORASP2
	248	AC010095.5
	249	AC010095.6
	250	AC010105.1
	251	AC010240.2
	252	AC010307.1
	253	AC010323.1
	254	AC010524.2
	255	AC010608.1
	256	AC010729.3-LINC01105
	257	AC010731.2
	258	AC010744.1-RPL37P10
	259	AC010745.1-AC010745.2
	260	AC010745.3
	261	AC010746.3
	262	AC010761.6
	263	AC010878.3
	264	AC010930.1
	265	AC010969.1
	266	AC010975.1
	267	AC010975.2
	268	AC011239.1
	269	AC011286.1
	270	AC011363.1
	271	AC011478.1
	272	AC011625.1
	273	AC011648.1
	274	AC011718.4-PPP1R26P4
	275	AC011752.1
	276	AC011753.6
	277	AC011816.1
	278	AC011891.5
	279	AC011893.3
	280	AC011901.2
	281	AC012003.1
	282	AC012075.2
	283	AC012146.7
	284	AC012150.1
	285	AC012150.1-RP11-946L16.1
	286	AC012306.2
	287	AC012314.8
	288	AC012358.7
	289	AC012362.3
	290	AC012370.3
	291	AC012451.1
	292	AC012462.1-AC012462.2
	293	AC012497.2
	294	AC012501.4
	295	AC012506.1-AC012506.2
	296	AC012507.3
	297	AC012613.2
	298	AC012627.1
	299	AC012671.1
	300	AC012671.1-MRPL45P1
	301	AC013264.2
	302	AC013269.5
	303	AC013399.3-CLASP1
	304	AC013403.13
	305	AC013409.1
	306	AC013439.4
	307	AC013442.1
	308	AC013463.2
	309	AC013472.3
	310	AC013480.2
	311	AC013480.2-PKDCC
	312	AC013733.3
	313	AC013733.5
	314	AC013737.1
	315	AC015820.1
	316	AC015849.19
	317	AC015909.1
	318	AC015933.2
	319	AC015971.2
	320	AC015977.5-KCNK3
	321	AC016194.1
	322	AC016543.1
	323	AC016696.1
	324	AC016706.1
	325	AC016710.1
	326	AC016727.2
	327	AC016727.3-RNU6-1145P
	328	AC016739.1-MTX2
	329	AC016739.2-AC016739.1
	330	AC016751.2-KIAA1715
	331	AC016831.5
	332	AC016866.1
	333	AC016903.2
	334	AC016903.2-PARD3B
	335	AC016907.2
	336	AC016910.1
	337	AC016970.1
	338	AC017048.1-AC017048.2
	339	AC017053.1
	340	AC017081.2
	341	AC017116.11
	342	AC018554.1
	343	AC018607.1
	344	AC018616.1-RP11-157I4.4
	345	AC018634.9
	346	AC018690.1-AFF3
	347	AC018717.2
	348	AC018737.1
	349	AC018742.1
	350	AC018799.1-AC106883.1
	351	AC018804.7-AC134915.1
	352	AC018878.3
	353	AC018892.3
	354	AC019048.1
	355	AC019181.2
	356	AC019322.1
	357	AC019330.1-AC018717.1
	358	AC020606.1
	359	AC020626.1
	360	AC020915.1
	361	AC020915.2
	362	AC020931.1
	363	AC020934.1
	364	AC021087.1
	365	AC021205.2
	366	AC021876.4
	367	AC022142.1
	368	AC022201.4
	369	AC022201.4-TGFA
	370	AC022909.1-HAS2
	371	AC023050.1
	372	AC023271.1
	373	AC023274.4
	374	AC023347.1
	375	AC023385.1
	376	AC023669.2
	377	AC023992.1
	378	AC024132.1
	379	AC024198.1
	380	AC024475.1
	381	AC024619.2
	382	AC024937.2
	383	AC025165.8
	384	AC025284.1
	385	AC025335.1
	386	AC025458.1
	387	AC025627.7
	388	AC025918.2
	389	AC026150.1
	390	AC026366.1
	391	AC026393.1
	392	AC026700.1
	393	AC026799.1
	394	AC026806.2
	395	AC027307.2
	396	AC027612.2
	397	AC040163.1
	398	AC053503.4-DES
	399	AC053503.6
	400	AC055764.1
	401	AC060834.3
	402	AC062020.2
	403	AC062031.1
	404	AC062032.1
	405	AC063932.1
	406	AC064834.2-AC064834.3
	407	AC064847.4
	408	AC064850.4
	409	AC064865.1
	410	AC067742.1
	411	AC068014.2
	412	AC068137.13
	413	AC068137.13-RP11-803A13.1
	414	AC068287.1
	415	AC068292.1
	416	AC068491.2
	417	AC068506.1
	418	AC068580.7-RPL36AP39
	419	AC068669.1
	420	AC068715.1
	421	AC068831.15
	422	AC068858.1
	423	AC069157.2-SCARNA16
	424	AC073069.2-AC068706.2
	425	AC073135.4
	426	AC073137.1
	427	AC073255.1
	428	AC073255.1-LCLAT1
	429	AC073284.4
	430	AC073310.4-RPL7P59
	431	AC073410.1
	432	AC073464.11
	433	AC073636.1-RNU6-187P
	434	AC073928.2
	435	AC074008.1
	436	AC074008.1-ALMS1
	437	AC074019.1
	438	AC074019.2
	439	AC074051.1
	440	AC074117.10
	441	AC074121.4
	442	AC074212.5
	443	AC078882.1
	444	AC078883.4
	445	AC078899.1
	446	AC078988.1-MIR6134
	447	AC078993.1-AC073597.1
	448	AC079080.1-RN7SL28P
	449	AC079117.2
	450	AC079235.1
	451	AC079305.8
	452	AC079354.3
	453	AC079398.2
	454	AC079398.3
	455	AC079603.1-AC107018.1
	456	AC079753.4
	457	AC079753.5-IL36G
	458	AC079756.1-GAPDHP68
	459	AC079767.3
	460	AC079767.4-RNU6-664P
	461	AC079776.4
	462	AC079779.7
	463	AC079807.2-AC079807.1
	464	AC079809.2
	465	AC079834.1
	466	AC079949.1
	467	AC079988.3
	468	AC080032.1
	469	AC083863.5
	470	AC083884.7
	471	AC083884.8
	472	AC083899.3-AC083899.1
	473	AC084198.1
	474	AC084219.4
	475	AC084357.1-SRGAP1
	476	AC084752.1
	477	AC087269.1
	478	AC087433.1
	479	AC087499.5
	480	AC090018.1
	481	AC090133.1-KIAA1456
	482	AC090505.5
	483	AC090573.1-RFPL4AP5
	484	AC090666.1-RP11-116K4.1
	485	AC090707.1
	486	AC090774.2
	487	AC090825.2
	488	AC090954.2
	489	AC091043.1
	490	AC091114.1
	491	AC091178.1
	492	AC091559.1
	493	AC091643.1
	494	AC091814.2
	495	AC092104.4
	496	AC092106.1-AC114755.2
	497	AC092107.2
	498	AC092117.1
	499	AC092155.1
	500	AC092162.2
	501	AC092198.2-AC092198.1
	502	AC092289.1
	503	AC092289.2
	504	AC092295.4
	505	AC092431.3
	506	AC092470.1
	507	AC092566.1
	508	AC092566.1-ACTL9
	509	AC092576.1
	510	AC092580.2
	511	AC092597.3
	512	AC092614.1
	513	AC092620.2
	514	AC092620.3
	515	AC092634.2
	516	AC092638.1
	517	AC092638.2
	518	AC092646.1-AC092646.2
	519	AC092651.1
	520	AC092652.1
	521	AC092669.2
	522	AC092669.6-MIR4778
	523	AC092865.1
	524	AC092896.1
	525	AC092933.3-WDR53
	526	AC092958.1
	527	AC093117.1
	528	AC093142.2
	529	AC093166.1-AC093166.2
	530	AC093304.1
	531	AC093326.1
	532	AC093391.2
	533	AC093419.1-ATP6V1G3
	534	AC093484.4
	535	AC093611.2
	536	AC093627.12
	537	AC093627.8
	538	AC093668.2
	539	AC093716.1-HMGN2P11
	540	AC093787.1
	541	AC093807.1
	542	AC093816.1
	543	AC093816.1-TUBB4BP5
	544	AC093817.1-RP11-364P22.2
	545	AC093822.1
	546	AC093824.1-SLC25A4
	547	AC093843.1
	548	AC093850.2
	549	AC093875.1-RP11-138I17.1
	550	AC093899.3
	551	AC095061.1
	552	AC095067.1
	553	AC096554.1
	554	AC096559.2
	555	AC096574.5
	556	AC096582.8-RNU6-326P
	557	AC096669.3-GACAT1
	558	AC096750.1-RP11-22A3.2
	559	AC096921.2
	560	AC096951.1
	561	AC097455.1
	562	AC097467.2
	563	AC097473.1
	564	AC097499.1-AC097499.2
	565	AC097721.1
	566	AC097724.3
	567	AC098649.1
	568	AC098680.1
	569	AC098823.3
	570	AC098826.4
	571	AC098826.5
	572	AC098831.4
	573	AC098872.3
	574	AC099326.1
	575	AC099512.1
	576	AC099540.1-THRAP3P1
	577	AC099545.1
	578	AC099665.1
	579	AC099796.1
	580	AC099796.1-RP5-866L20.1
	581	AC100800.1
	582	AC100817.1
	583	AC100848.1
	584	AC102953.6-MAFK
	585	AC103563.6
	586	AC103564.6
	587	AC103794.1
	588	AC103863.1
	589	AC103881.1-AC062032.1
	590	AC104000.1
	591	AC104000.1-RNA5SP261
	592	AC104037.1
	593	AC104073.1-RP11-746P2.6
	594	AC104169.1
	595	AC104306.4
	596	AC104331.1
	597	AC104395.1-AC016908.1
	598	AC104395.2
	599	AC104417.1-RP11-953B20.2
	600	AC104695.4
	601	AC104777.1
	602	AC104777.2
	603	AC104781.1
	604	AC104802.1
	605	AC105081.1
	606	AC105252.1
	607	AC105265.1
	608	AC105339.1-RP11-752G15.9
	609	AC105393.1
	610	AC105398.3
	611	AC105760.2
	612	AC105921.5
	613	AC106786.1
	614	AC106869.2
	615	AC106874.3
	616	AC106875.1
	617	AC107018.1-ADAMTS20
	618	AC107020.1
	619	AC107057.1-LINC01248
	620	AC107068.1
	621	AC107081.5
	622	AC107622.1-RP11-669C19.1
	623	AC107982.4
	624	AC107993.1
	625	AC108051.3
	626	AC108056.1
	627	AC108057.1
	628	AC108105.1
	629	AC108137.1-LOXL1-AS1
	630	AC108211.1
	631	AC108479.2
	632	AC109815.2
	633	AC110283.1
	634	AC110611.1
	635	AC110619.2
	636	AC110620.1
	637	AC110754.3
	638	AC110794.1-WDR17
	639	AC110810.1
	640	AC111194.1
	641	AC111194.1-RNU6-410P
	642	AC111200.7
	643	AC112220.2
	644	AC112229.4
	645	AC112518.3
	646	AC113167.1-AC113167.2
	647	AC113171.1
	648	AC113610.1
	649	AC113617.1
	650	AC114271.2
	651	AC114491.1
	652	AC114755.2-AC114755.4
	653	AC114755.4
	654	AC114755.4-AC114755.3
	655	AC114776.3
	656	AC114814.3
	657	AC115283.1
	658	AC116038.2-RP11-134J21.1
	659	AC116154.1
	660	AC116345.1-TMEM174
	661	AC116533.2
	662	AC116533.2-AC116533.1
	663	AC116606.1
	664	AC117372.1
	665	AC117401.1
	666	AC118063.2-KRT18P19
	667	AC118282.4
	668	AC118463.1
	669	AC121334.1
	670	AC124057.5
	671	AC124861.2
	672	AC125238.3-CD28
	673	AC125634.1-BMS1P12
	674	AC127391.3-PABPC1P6
	675	AC128709.1
	676	AC128709.1-RP13-616I3.1
	677	AC129778.2
	678	AC130360.8
	679	AC130689.5
	680	AC131012.1
	681	AC131056.5
	682	AC131160.2
	683	AC131213.1
	684	AC132807.1
	685	AC135584.1
	686	AC136188.1
	687	AC136896.1
	688	AC137527.2
	689	AC137675.1
	690	AC138035.2
	691	AC138472.6
	692	AC138744.2
	693	AC138965.1
	694	AC139099.6
	695	AC139149.1
	696	AC139712.1
	697	AC139712.1-AC139712.4
	698	AC139712.4
	699	AC140481.4
	700	AC140725.4
	701	AC141586.5
	702	AC141928.1
	703	AC144836.1-BHLHA9
	704	AC145060.1
	705	AC145123.2-JRK
	706	AC156455.1
	707	AC159540.1
	708	AC231759.1-AC231759.2
	709	AC233287.1-RP11-492O8.1
	710	AC244157.1
	711	AC244216.1
	712	AC245407.1-U1
	713	AC246787.5
	714	ACA59-CADM1
	715	ACA64-UFC1
	716	ACP6-Metazoa_SRP
	717	ACSL1-RP11-701P16.5
	718	ACTBP1
	719	ACTG1P1
	720	ACTG1P12
	721	ACTG1P13
	722	ACTG1P14
	723	ACTG1P9
	724	ACTL9-RPL23AP78
	725	ACTN1-AS1
	726	ACTN2-MTR
	727	ACTR3-LINC01191
	728	ACTR3P2
	729	ACTR5-PPP1R16B
	730	ACTR6P1
	731	ACTRT1
	732	AD000090.2
	733	ADAM20
	734	ADAM20P2
	735	ADAM5-ADAM3A
	736	ADAMTS10-CTD-2586B10.1
	737	ADAMTS16-ALG3P1
	738	ADCY6
	739	ADIG-ARHGAP40
	740	ADPGK-AS1
	741	ADRA1B-Y_RNA
	742	AE000662.93
	743	AF011889.2
	744	AF064858.11-AF064858.10
	745	AF064858.6-AF064858.7
	746	AF096876.1
	747	AF127936.7-AF127577.8
	748	AF131215.4
	749	AF131216.5
	750	AF131216.6
	751	AF186996.1-OR7E97P
	752	AF186996.2-OR7E130P
	753	AF196970.3-GLOD5
	754	AF196972.3
	755	AF196972.4
	756	AF213884.1
	757	AF228730.13
	758	AF228730.5-AF228730.13
	759	AF228730.8
	760	AF238378.7
	761	AF274855.1
	762	AF277315.19
	763	AFG3L2-RNU7-129P
	764	AGBL1-AS1
	765	AGER
	766	AGGF1P1
	767	AGGF1P1-CLUHP4
	768	AGMO-MEOX2
	769	AHCTF1-ZNF695
	770	AHCYP3
	771	AHCYP7
	772	AIMP1P1
	773	AJ006995.3
	774	AJ006995.3-LINC00314
	775	AJ011932.1
	776	AJ271736.10
	777	AJAP1-AL137795.1
	778	AK2P2-RP11-1057B6.1
	779	AK3P2
	780	AK3P4
	781	AK4P3
	782	AK4P4
	783	AKAP14
	784	AKR1B10P2
	785	AKR7A2P1
	786	AL008721.1-CTA-407F11.8
	787	AL020997.1
	788	AL021394.1
	789	AL022344.2
	790	AL022344.7
	791	AL022345.9
	792	AL024509.1
	793	AL031431.1
	794	AL031601.4-AL031601.5
	795	AL031655.1
	796	AL035467.1
	797	AL049831.1
	798	AL050321.1
	799	AL080272.1
	800	AL109615.1
	801	AL109620.1
	802	AL109620.1-AL080272.1
	803	AL109750.1-RP3-377O6.2
	804	AL117187.1
	805	AL117209.1
	806	AL121588.1
	807	AL121652.1
	808	AL121656.5-AL133244.2
	809	AL121657.4
	810	AL121819.1
	811	AL121911.1
	812	AL121923.1
	813	AL121970.1
	814	AL121987.1
	815	AL122015.1
	816	AL122127.3
	817	AL133167.2-RP11-241N4.2
	818	AL133244.2
	819	AL133269.1
	820	AL136137.1-CHTF8P1
	821	AL136380.1
	822	AL136987.1-RP5-1011O1.2
	823	AL137797.1
	824	AL137852.1
	825	AL137855.1
	826	AL138498.1
	827	AL138721.1
	828	AL138837.1-TLR12P
	829	AL138885.1
	830	AL138925.1
	831	AL138994.1
	832	AL139151.1
	833	AL139815.1-MSRB2
	834	AL157359.4-AL157359.3
	835	AL157702.1-RP11-534I8.1
	836	AL157871.2
	837	AL157902.3
	838	AL158147.1
	839	AL158154.2
	840	AL158175.1
	841	AL160279.1-CTSL3P
	842	AL161626.1
	843	AL161652.1
	844	AL161935.1
	845	AL162151.1
	846	AL162311.1
	847	AL162711.1
	848	AL163193.1
	849	AL163760.1
	850	AL353626.1
	851	AL353783.1
	852	AL354720.1
	853	AL354806.1
	854	AL354833.3
	855	AL355361.1
	856	AL355531.1
	857	AL355821.1-RPL7L1P1
	858	AL355885.1
	859	AL356131.1-RP1-91N13.1
	860	AL356137.1-MIR4465
	861	AL356140.1
	862	AL356309.1
	863	AL356417.1
	864	AL356693.1-MIR4689
	865	AL356776.1
	866	AL357115.1
	867	AL357519.1
	868	AL357519.2-RP11-367G18.1
	869	AL358134.1
	870	AL359091.1
	871	AL359314.1
	872	AL359922.1
	873	AL360078.1
	874	AL360176.1
	875	AL365214.1
	876	AL365502.1
	877	AL365510.1
	878	AL389915.1
	879	AL390065.1
	880	AL390966.1-RP3-380C13.2
	881	AL391056.1
	882	AL391261.1
	883	AL391375.1-PRR32
	884	AL391559.1
	885	AL391650.1-PDIK1L
	886	AL445074.1-CTD-2307P3.1
	887	AL445204.1
	888	AL449403.1-EIF4BP3
	889	AL451006.1
	890	AL512290.1
	891	AL512505.1
	892	AL512635.1
	893	AL512640.1
	894	AL513011.1-RP1-76C18.1
	895	AL513023.1
	896	AL513487.1-RPL3P12
	897	AL583860.1
	898	AL589736.1-AL121931.1
	899	AL590096.1
	900	AL590113.1
	901	AL590233.1
	902	AL590703.1
	903	AL590731.1
	904	AL590762.6
	905	AL590762.7
	906	AL590822.1
	907	AL590964.1
	908	AL591415.1
	909	AL591704.9
	910	AL591708.1
	911	AL591708.1-MIR548M
	912	AL591925.1
	913	AL592205.1-AL592205.2
	914	AL592310.1
	915	AL603632.1
	916	AL606519.1-RP11-339D23.1
	917	AL607076.1
	918	AL611946.1
	919	AL645941.1
	920	AL672183.2
	921	AL732479.1
	922	AL928742.1
	923	AL928742.12
	924	AL928761.1
	925	ALDH7A1P2
	926	ALDH7A1P4-RP11-436D10.3
	927	ALDOAP1
	928	ALDOAP2
	929	ALG11
	930	ALG1L10P
	931	ALG1L15P
	932	ALG1L7P
	933	ALG3P1-RP11-531A21.3
	934	ALOX12P2
	935	ALOX15P2-FGD3
	936	ALPI-ECEL1
	937	AMDHD2
	938	AMIGO1-GPR61
	939	AMPD2-RPL7P8
	940	AMY1B
	941	AMZ2
	942	ANKFN1-RPL39P33
	943	ANKRD1
	944	ANKRD10-IT1
	945	ANKRD18DP
	946	ANKRD20A1
	947	ANKRD20A4
	948	ANKRD20A8P
	949	ANKRD20A9P
	950	ANKRD30B-RP11-527H14.6
	951	ANKRD40-LUC7L3
	952	ANKS1A-TCP11
	953	ANP32B-RNU6-918P
	954	ANP32BP2-PRR5
	955	ANXA2P2
	956	AP000221.2
	957	AP000261.1
	958	AP000282.3
	959	AP000343.1
	960	AP000343.2-CES5AP1
	961	AP000351.13
	962	AP000354.2
	963	AP000362.1
	964	AP000435.3
	965	AP000436.4
	966	AP000438.4
	967	AP000439.2-AP000439.5
	968	AP000439.5
	969	AP000469.2
	970	AP000560.1
	971	AP000567.27
	972	AP000568.2-C1QBPP
	973	AP000593.5
	974	AP000619.5
	975	AP000620.1
	976	AP000640.10
	977	AP000640.2-RN7SKP192
	978	AP000648.6
	979	AP000688.29
	980	AP000708.1
	981	AP000721.1
	982	AP000781.1
	983	AP000783.1-LINC01059
	984	AP000797.1
	985	AP000867.14
	986	AP000868.1
	987	AP000889.2
	988	AP000889.3
	989	AP001032.1
	990	AP001044.3
	991	AP001092.4
	992	AP001198.1
	993	AP001271.3
	994	AP001342.1
	995	AP001429.1
	996	AP001482.1-TYR
	997	AP001525.1
	998	AP001992.1
	999	AP002022.1
	1000	AP002802.1
	1001	AP002806.1
	1002	AP002852.1
	1003	AP002856.4
	1004	AP002958.1
	1005	AP003498.1
	1006	AP003774.1
	1007	AP004242.1
	1008	AP004289.2
	1009	AP004290.1
	1010	AP005227.1
	1011	AP005273.1-AP006288.1
	1012	AP006216.11
	1013	AP006288.1-SLC22A11
	1014	AP4E1-RP11-108K3.1
	1015	AP5M1
	1016	APEX2
	1017	APH1B
	1018	API5P1
	1019	APLF-PROKR1
	1020	APLNR
	1021	APMAP-ACSS1
	1022	APOA5-AP006216.5
	1023	APOBEC1-GDF3
	1024	APOBEC3AP1
	1025	APOBEC3AP1-RP11-654F3.1
	1026	APOBEC3H-CBX7
	1027	APOC4-APOC2
	1028	APOF
	1029	APOM
	1030	AQP4-AS1-RP11-57J16.1
	1031	ARAP1-AS1
	1032	ARF6
	1033	ARHGAP22-IT1
	1034	ARHGAP23-SRCIN1
	1035	ARHGAP42P2
	1036	ARHGAP8-PHF21B
	1037	ARHGEF1-RABAC1
	1038	ARIH2OS
	1039	ARL11-EBPL
	1040	ARL14EPL-CTD-2287O16.4
	1041	ARL2BPP1
	1042	ARL2BPP7
	1043	ARL6IP1P3
	1044	ARL9
	1045	ARMC12-RP3-510O8.3
	1046	ARMC2-SESN1
	1047	ARMCX1
	1048	ARNTL2-AS1
	1049	ARPC3
	1050	ARPC3P5
	1051	ARPC3P5-RP11-401E14.2
	1052	ARPP21-AC104308.2
	1053	ARV1
	1054	ARV1-FAM89A
	1055	AS3MT
	1056	ASAH2-DYNC1I2P1
	1057	ASB15-LMOD2
	1058	ASB16-AS1
	1059	ASB2-LINC00521
	1060	ASCL2
	1061	ASCL4-AC126177.1
	1062	ASH1L-IT1
	1063	ASS1P5-EEF1GP5
	1064	ATAD3B-ATAD3A
	1065	ATAT1
	1066	ATE1-AS1
	1067	ATF4
	1068	ATG4A
	1069	ATG4C-RP4-771M4.3
	1070	ATOH7
	1071	ATOH8-AC105053.3
	1072	ATP1B4-LAMP2
	1073	ATP4A-AC002115.5
	1074	ATP5A1P3
	1075	ATP5A1P8-RAB28P1
	1076	ATP5B-PTGES3
	1077	ATP5BP1
	1078	ATP5EP1
	1079	ATP5F1P3
	1080	ATP5F1P4
	1081	ATP5F1P5
	1082	ATP5F1P5-BSX
	1083	ATP5G1P3-LINC01391
	1084	ATP5HP3
	1085	ATP5J2P3
	1086	ATP5L
	1087	ATP6V0E1P3-HNRNPA1P61
	1088	ATP6V1D
	1089	ATP6V1G1P3
	1090	ATP6V1G3-RP11-553K8.2
	1091	ATP7A
	1092	ATP9A-SALL4
	1093	ATP9B-NFATC1
	1094	ATXN10-WI2-85898F10.1
	1095	AZIN2-TRIM62
	1096	B3GALT1
	1097	B3GALT2
	1098	B3GNT5
	1099	B4GALNT1-RP11-571M6.1
	1100	B9D2
	1101	BACE2-IT1
	1102	BACH1-IT1
	1103	BAMBI
	1104	BANF1P3
	1105	BARX1-AS1-PTPDC1
	1106	BATF3
	1107	BCAR1-RNU6-758P
	1108	BCDIN3D-AS1
	1109	BCDIN3D-RP11-70F11.7
	1110	BCL11B-CTD-2200A16.1
	1111	BCL6-RP11-30O15.1
	1112	BCRP5
	1113	BEST3-RP11-588G21.2
	1114	BEX2-TCEAL7
	1115	BEX5
	1116	BHLHE22
	1117	BIRC2-TMEM123
	1118	BLMH-TMIGD1
	1119	BLOC1S3
	1120	BLOC1S6
	1121	BLVRB
	1122	BMF-RP11-521C20.1
	1123	BMI1
	1124	BMS1P1
	1125	BMS1P19
	1126	BMS1P4
	1127	BMS1P7
	1128	BMS1P9
	1129	BNIP3P16
	1130	BNIP3P2
	1131	BNIP3P2-YME1L1P1
	1132	BNIP3P24
	1133	BNIP3P30-RP11-157B13.7
	1134	BNIP3P38
	1135	BNIP3P40
	1136	BNIP3P42
	1137	BNIP3P8
	1138	BOK-AS1
	1139	BPIFB5P-BPIFB9P
	1140	BPIFB9P
	1141	BRAFP1
	1142	BRAFP1-TTC3P1
	1143	BRAP
	1144	BRD7P1
	1145	BRD7P3
	1146	BRI3BP-RP11-158L12.2
	1147	BRI3P1
	1148	BRIX1
	1149	BRK1P2
	1150	BRWD1-AS1
	1151	BTBD11-PWP1
	1152	BTBD8-KIAA1107
	1153	BTNL2
	1154	BX323860.1
	1155	BX682235.1
	1156	C10orf115-RP11-215C7.3
	1157	C10orf120-RP11-318C4.3
	1158	C10orf40-ANK3
	1159	C10orf53-OGDHL
	1160	C10orf55
	1161	C10orf55-VCL
	1162	C11orf30-RP11-672A2.7
	1163	C11orf74
	1164	C11orf95-RN7SL596P
	1165	C12orf61
	1166	C14orf132-AL137190.1
	1167	C14orf142
	1168	C14orf28
	1169	C15orf32-LINC00930
	1170	C15orf43
	1171	C15orf43-RNU1-78P
	1172	C15orf62
	1173	C16orf80
	1174	C17orf105
	1175	C17orf85-CAMKK1
	1176	C17orf96-MIR4734
	1177	C17orf97-FAM101B
	1178	C18orf54-SNRPGP2
	1179	C19orf33
	1180	C1D-WDR92
	1181	C1DP1
	1182	C1QL3-RSU1
	1183	C1QL4
	1184	C1QTNF2-ZBED8
	1185	C1QTNF7-CC2D2A
	1186	C1orf180
	1187	C1orf189
	1188	C1orf27-RP11-295K2.3
	1189	C2
	1190	C20orf194-RP11-137F15.1
	1191	C20orf196-RNU1-55P
	1192	C20orf202
	1193	C20orf62
	1194	C21orf49-AP000282.2
	1195	C22orf24
	1196	C2CD5-LRRC34P1
	1197	C2ORF15
	1198	C2orf49
	1199	C2orf72
	1200	C2orf91-AC013480.2
	1201	C3orf36
	1202	C4orf26-CDKL2
	1203	C4orf27-AC106878.1
	1204	C4orf29-LARP1B
	1205	C4orf3
	1206	C4orf48
	1207	C4orf6
	1208	C5AR2
	1209	C5orf30
	1210	C5orf47-RP11-619L12.1
	1211	C5orf63
	1212	C5orf64-CTD-2244C20.1
	1213	C6-PLCXD3
	1214	C6orf118-PDE10A
	1215	C6orf226
	1216	C6orf62-RP3-369A17.4
	1217	C6orf99-yR211F11.2
	1218	C7orf33-AC005229.7
	1219	C7orf57-UPP1
	1220	C7orf66
	1221	C7orf66-AC004014.3
	1222	C8orf46-MYBL1
	1223	C8orf82
	1224	C8orf86-RP11-675F6.3
	1225	C9orf129-RNU6-829P
	1226	C9orf152-TXN
	1227	C9orf37
	1228	C9orf47
	1229	C9orf64
	1230	CACHD1-RAVER2
	1231	CALCB-INSC
	1232	CALCP
	1233	CALM1-RP11-1078H9.1
	1234	CALM2P4-RN7SL60P
	1235	CAMK2D-RP11-397D21.1
	1236	CAMTA1-IT1
	1237	CAND1-MRPL40P1
	1238	CAP2-SUMO2P13
	1239	CAP2P1
	1240	CAPZA3
	1241	CARD6-C7
	1242	CARTPT-RP11-1315F8.2
	1243	CASC19
	1244	CASC21
	1245	CASC7
	1246	CASK-AS1
	1247	CASP14-OR1I1
	1248	CASP8AP2
	1249	CASQ2-NHLH2
	1250	CBWD6
	1251	CBWD7
	1252	CBX3P3
	1253	CCAR1-STOX1
	1254	CCDC127
	1255	CCDC149-LGI2
	1256	CCDC19-TAGLN2
	1257	CCDC43
	1258	CCDC58P2
	1259	CCDC58P3
	1260	CCDC71L
	1261	CCL1-AC011193.2
	1262	CCL17
	1263	CCL21
	1264	CCL23
	1265	CCL3L3
	1266	CCL7-CCL11
	1267	CCNB1-CENPH
	1268	CCNB1IP1P3
	1269	CCNJP2
	1270	CD1B-CD1E
	1271	CD1E-OR10T2
	1272	CD200-RP11-231E6.1
	1273	CD244-ITLN1
	1274	CD40LG
	1275	CD53-RP11-96K19.4
	1276	CD69-RP11-75L1.6
	1277	CD8BP-AC108868.5
	1278	CD9-RP1-96H9.5
	1279	CDC42P5
	1280	CDC42SE2-RAPGEF6
	1281	CDCA4P1-ZDHHC21
	1282	CDCA7-AC073465.1
	1283	CDH23-AS1
	1284	CDH26-C20orf197
	1285	CDH7-RP11-389J22.3
	1286	CDIPT-AS1
	1287	CDK1-RHOBTB1
	1288	CDK16
	1289	CDK2AP2-CABP2
	1290	CDKL3
	1291	CDKN1C
	1292	CDKN2B-AS
	1293	CDRT15P1
	1294	CDRT8
	1295	CEACAMP4-CTC-490G23.2
	1296	CEBPB-LINC01272
	1297	CEBPE
	1298	CEBPZOS
	1299	CECR5-AS1
	1300	CELF2-AS1
	1301	CENPBD1P1
	1302	CENPE-RP11-328K4.1
	1303	CENPI-GHc-210E9.2
	1304	CENPV-UBB
	1305	CENPVP3-CENPVP1
	1306	CEP170P1-RP11-384K6.6
	1307	CEP44-RP11-51M24.1
	1308	CEP57L1
	1309	CEP63-EPHB1
	1310	CEPT1
	1311	CFL1P2-AL162430.1
	1312	CFL1P4
	1313	CGA-RCN1P1
	1314	CGRRF1-SAMD4A
	1315	CH17-118O6.4
	1316	CH17-125A10.1-PPIAL4F
	1317	CH17-129M10.1
	1318	CH17-16P3.3
	1319	CH17-189H20.1
	1320	CH17-437K3.1-RP11-344P13.4
	1321	CH17-478G19.2
	1322	CH17-53B9.4-KCNJ18
	1323	CH17-60O17.1
	1324	CHAC2
	1325	CHAMP1
	1326	CHCHD2P4
	1327	CHCHD3P1
	1328	CHCHD4P5
	1329	CHEK2P4
	1330	CHIAP1
	1331	CHKB-CPT1B
	1332	CHMP1B2P
	1333	CHN1-RNU6-763P
	1334	CHRAC1
	1335	CHRM3-AS1
	1336	CHRM3-AS2
	1337	CHRNA2-EPHX2
	1338	CHST7
	1339	CICP24-CTD-2526L21.3
	1340	CIT-RPL35AP30
	1341	CITED2
	1342	CITF22-92A6.1
	1343	CKAP2P1
	1344	CKLF-CMTM1
	1345	CLC-LEUTX
	1346	CLCA1-CLCA4
	1347	CLCA3P
	1348	CLCN3P1-TTC39B
	1349	CLCN5-PYY3
	1350	CLDN17-LINC00307
	1351	CLDN2
	1352	CLDN23
	1353	CLDN8
	1354	CLEC16A-RP11-396B14.2
	1355	CLEC3A-WWOX
	1356	CLEC4D
	1357	CLEC6A
	1358	CLIC1
	1359	CLIC2
	1360	CLIC4P1
	1361	CLIC5-RP1-8B1.4
	1362	CLIP1-AS1
	1363	CLNS1A-RSF1
	1364	CLNS1AP1-RP3-334F4.2
	1365	CLRN2-NACAP5
	1366	CLTCL1-HIRA
	1367	CLUHP5
	1368	CMB9-14B22.1
	1369	CMB9-94B1.2
	1370	CMTM8-CMTM7
	1371	CNGA4-CCKBR
	1372	CNN2P1
	1373	CNN2P10
	1374	CNN2P6-RNA5SP127
	1375	CNN3P1
	1376	CNOT2
	1377	CNOT3
	1378	CNTFR-RPP25L
	1379	CNTN3-AC128653.1
	1380	CNTN4-AS2
	1381	CNTNAP2-RN7SL72P
	1382	CNTNAP3-SPATA31A1
	1383	CNTNAP3B-SPATA31A6
	1384	COA4
	1385	COBL-CICP17
	1386	COL13A1-RP11-262I2.2
	1387	COL16A1-BAI2
	1388	COL4A2-AS1
	1389	COLEC10-MAL2
	1390	COLQ-HACL1
	1391	COPS5
	1392	COTL1P1
	1393	COTL1P2
	1394	COX5AP2
	1395	COX5BP7
	1396	COX5BP8
	1397	COX6A1P3
	1398	COX6B1P3
	1399	COX6B1P5
	1400	COX6CP1
	1401	COX6CP10
	1402	COX6CP14
	1403	COX6CP17
	1404	COX6CP5
	1405	COX6CP7
	1406	COX7BP1
	1407	COX8A
	1408	COX8C
	1409	CPA4-CPA5
	1410	CPE-SCGB1D5P
	1411	CPEB3_ribozyme
	1412	CR383657.1
	1413	CR383657.1-RP11-536C10.4
	1414	CR536603.1
	1415	CR848007.2
	1416	CR848007.5
	1417	CRB1-DENND1B
	1418	CREBZF
	1419	CRHR1-IT1
	1420	CRIP1P4
	1421	CRLF3
	1422	CROCCP3-RNU1-1
	1423	CRYAA
	1424	CRYBA4-ISCA2P1
	1425	CRYGB-CRYGA
	1426	CRYGS
	1427	CSE1L-STAU1
	1428	CSHL1
	1429	CSN3-CABS1
	1430	CSNK1A1P1
	1431	CSNK1A1P1-U3
	1432	CSNK1A1P3-CHD1
	1433	CSNK1G3-KRT18P16
	1434	CSPG4P3Y-AC012005.2
	1435	CST1-XXyac-YX60D10.2
	1436	CST2P1
	1437	CST5-CSTP1
	1438	CST6
	1439	CSTF2
	1440	CT45A4
	1441	CT47A8
	1442	CT83
	1443	CT867977.1-CT978678.1
	1444	CTA-150C2.13-APOBEC3A
	1445	CTA-215D11.4
	1446	CTA-249B10.1-CYCSP39
	1447	CTA-250D10.23
	1448	CTA-29F11.1
	1449	CTA-31J9.2
	1450	CTA-331F8.1
	1451	CTA-363E6.7
	1452	CTA-369K23.1
	1453	CTA-373H7.7
	1454	CTA-392C11.2
	1455	CTA-397C4.2
	1456	CTA-397C4.2-MRPS18CP6
	1457	CTA-397H3.3
	1458	CTA-407F11.6
	1459	CTA-407F11.8
	1460	CTA-85E5.10
	1461	CTA-85E5.7
	1462	CTA-929C8.6
	1463	CTA-941F9.9-RNU6-1161P
	1464	CTAG1A-AF277315.19
	1465	CTAGE10P-RNY4P9
	1466	CTAGE7P
	1467	CTB-113D17.1
	1468	CTB-113P19.4
	1469	CTB-114C7.4
	1470	CTB-114C7.4-LINC01366
	1471	CTB-118P15.2
	1472	CTB-11I22.1
	1473	CTB-11I22.2
	1474	CTB-129P6.11
	1475	CTB-133G6.2
	1476	CTB-134F13.1
	1477	CTB-147C22.3-KLK5
	1478	CTB-152G17.6
	1479	CTB-161C1.1
	1480	CTB-161J7.2
	1481	CTB-161M19.2
	1482	CTB-164N12.1
	1483	CTB-167G5.3-RN7SL317P
	1484	CTB-174D11.2
	1485	CTB-176F20.3
	1486	CTB-17P3.4-CCDC69
	1487	CTB-180C19.1
	1488	CTB-186G2.1
	1489	CTB-187M2.3
	1490	CTB-189B5.3
	1491	CTB-191D16.1-RNU7-197P
	1492	CTB-191K22.6
	1493	CTB-193M12.1
	1494	CTB-1H10.1-TCERG1
	1495	CTB-31C7.3
	1496	CTB-31O20.6
	1497	CTB-32H22.1
	1498	CTB-32H22.1-CTB-164N12.1
	1499	CTB-33O18.1
	1500	CTB-35F21.4
	1501	CTB-43E15.1
	1502	CTB-50L17.14
	1503	CTB-55O6.13
	1504	CTB-58E17.1
	1505	CTB-58E17.2
	1506	CTB-60B18.17
	1507	CTB-60E11.12
	1508	CTB-66B24.1
	1509	CTB-70G10.1
	1510	CTB-78O21.1
	1511	CTB-89H12.4
	1512	CTBP2P2
	1513	CTBP2P8
	1514	CTC-1337H24.3
	1515	CTC-203F4.2
	1516	CTC-228N24.2
	1517	CTC-229L21.1
	1518	CTC-241F20.4
	1519	CTC-246B18.10
	1520	CTC-246B18.8
	1521	CTC-250I14.6
	1522	CTC-250P20.2
	1523	CTC-261N6.2-CTD-2299E8.1
	1524	CTC-273B12.7
	1525	CTC-280C13.1-KIF4B
	1526	CTC-286N12.1
	1527	CTC-287O8.1
	1528	CTC-296K1.3
	1529	CTC-297N7.1
	1530	CTC-297N7.1-SCO1
	1531	CTC-297N7.9
	1532	CTC-304I17.2
	1533	CTC-304I17.3
	1534	CTC-327F10.1
	1535	CTC-338M12.2
	1536	CTC-339O9.2
	1537	CTC-344H19.4
	1538	CTC-347C20.2
	1539	CTC-350I8.1-SNRNP27
	1540	CTC-360P9.2
	1541	CTC-360P9.3-AC011518.1
	1542	CTC-366B18.4
	1543	CTC-367J11.1
	1544	CTC-378H22.1
	1545	CTC-394G3.1
	1546	CTC-400I9.1
	1547	CTC-400I9.2-CTC-400I9.1
	1548	CTC-400I9.3
	1549	CTC-421K24.1
	1550	CTC-429P9.4
	1551	CTC-431G16.2-CTC-431G16.3
	1552	CTC-436K13.6
	1553	CTC-436P18.1
	1554	CTC-447K7.1
	1555	CTC-448F2.3
	1556	CTC-448F2.4
	1557	CTC-457E21.7
	1558	CTC-458G6.2
	1559	CTC-458G6.4-CCT7P2
	1560	CTC-459F4.3
	1561	CTC-459M5.1
	1562	CTC-461H2.3
	1563	CTC-462L7.1
	1564	CTC-471J1.8
	1565	CTC-472C24.1
	1566	CTC-479C5.12
	1567	CTC-492K19.7-SERTAD3
	1568	CTC-493P15.2
	1569	CTC-498M16.4
	1570	CTC-499B15.4
	1571	CTC-499B15.8
	1572	CTC-503J8.6
	1573	CTC-512J12.6
	1574	CTC-523E23.14
	1575	CTC-526N19.1-RN7SL150P
	1576	CTC-527H23.3
	1577	CTC-529G1.1
	1578	CTC-529I10.2
	1579	CTC-534B23.1
	1580	CTC-535M15.1-CTC-425K20.1
	1581	CTC-537E7.3-CTC-537E7.1
	1582	CTC-542B22.1-COPRS
	1583	CTC-548H10.2
	1584	CTC-550B14.1
	1585	CTC-551A13.1-TSLP
	1586	CTC-558O19.1
	1587	CTC-559E9.8
	1588	CTC-563A5.4
	1589	CTCFL-PCK1
	1590	CTD-2002J20.1
	1591	CTD-2006C1.6
	1592	CTD-2006H14.2
	1593	CTD-2007A10.1
	1594	CTD-2008A1.3
	1595	CTD-2008P7.1
	1596	CTD-2008P7.3
	1597	CTD-2010I22.2-CTD-2345H1.1
	1598	CTD-2012B7.1
	1599	CTD-2012J19.2
	1600	CTD-2012K14.6
	1601	CTD-2012M11.3
	1602	CTD-2014E2.6
	1603	CTD-2014N11.1-C15orf43
	1604	CTD-2014N11.2
	1605	CTD-2015A6.1-CTD-2015A6.2
	1606	CTD-2017C7.1
	1607	CTD-2017C7.2
	1608	CTD-2017D15.1
	1609	CTD-2021A8.3
	1610	CTD-2024D23.1
	1611	CTD-2024I7.18
	1612	CTD-2024P10.1
	1613	CTD-2024P10.2
	1614	CTD-2026C7.1
	1615	CTD-2026G22.1-TYRL
	1616	CTD-2026J24.1
	1617	CTD-2033A16.2
	1618	CTD-2035E11.3
	1619	CTD-2035E11.4
	1620	CTD-2036J7.1
	1621	CTD-2037L6.2-PGAM1P1
	1622	CTD-2046I8.1
	1623	CTD-2050E21.2-CTB-57H20.1
	1624	CTD-2050I18.1-AC011525.2
	1625	CTD-2050I18.2
	1626	CTD-2057D4.2
	1627	CTD-2057J6.2-CTD-2057J6.1
	1628	CTD-2071N1.1
	1629	CTD-2073O6.1
	1630	CTD-2076M15.1-RP1-107N3.1
	1631	CTD-2083E4.5
	1632	CTD-2089O24.1-CTC-551A13.1
	1633	CTD-2091N23.1
	1634	CTD-2105E13.14
	1635	CTD-2110K23.1
	1636	CTD-2116N17.1
	1637	CTD-2117L12.1
	1638	CTD-2119L1.1
	1639	CTD-2124B20.3
	1640	CTD-2126E3.3
	1641	CTD-2126E3.4
	1642	CTD-2126E3.5
	1643	CTD-2130F23.2
	1644	CTD-2131I18.1-C5orf15
	1645	CTD-2132H18.3
	1646	CTD-2138O14.1
	1647	CTD-2139B15.1
	1648	CTD-2140B24.6
	1649	CTD-2140G10.4
	1650	CTD-2142D14.1
	1651	CTD-2145A24.5-AC107982.4
	1652	CTD-2146O16.1
	1653	CTD-2154B17.4
	1654	CTD-2158P22.4-CTC-507E12.1
	1655	CTD-2162K18.4
	1656	CTD-2168K21.1
	1657	CTD-2182N23.1
	1658	CTD-2184C24.2
	1659	CTD-2184D3.1
	1660	CTD-2189E23.1-CTC-548K16.2
	1661	CTD-2192J16.24
	1662	CTD-2194D22.2-IRX4
	1663	CTD-2194L12.3
	1664	CTD-2196E14.6
	1665	CTD-2197M16.1
	1666	CTD-2199O4.1
	1667	CTD-2199O4.6
	1668	CTD-2201E18.2
	1669	CTD-2201E18.4
	1670	CTD-2201E9.1
	1671	CTD-2201E9.4
	1672	CTD-2206N4.1
	1673	CTD-2210P24.1
	1674	CTD-2210P24.3
	1675	CTD-2213F21.2
	1676	CTD-2218K11.3
	1677	CTD-2224J9.7
	1678	CTD-2233C11.3
	1679	CTD-2233C11.3-CTD-2233C11.2
	1680	CTD-2234B20.1
	1681	CTD-2234N14.1
	1682	CTD-2245F17.2
	1683	CTD-2247C11.2
	1684	CTD-2247C11.5
	1685	CTD-2252P21.1
	1686	CTD-2252P21.1-AC079584.2
	1687	CTD-2262B20.1
	1688	CTD-2265O21.7
	1689	CTD-2267G17.2
	1690	CTD-2275D10.2
	1691	CTD-2278B20.1
	1692	CTD-2278I10.1
	1693	CTD-2284J15.1
	1694	CTD-2287N17.1-CTD-2383I20.1
	1695	CTD-2291D10.2
	1696	CTD-2291D10.2-CTD-2291D10.1
	1697	CTD-2296D1.1
	1698	CTD-2296D1.5
	1699	CTD-2299E8.1-COX7C
	1700	CTD-2301A4.1
	1701	CTD-2302E22.4-CTD-2302E22.1
	1702	CTD-2302E22.6
	1703	CTD-2308B18.4
	1704	CTD-2309H9.2
	1705	CTD-2309H9.2-CTD-2588J1.1
	1706	CTD-2309H9.4
	1707	CTD-2309O5.3-OR1A2
	1708	CTD-2311B13.5
	1709	CTD-2313F11.1
	1710	CTD-2313J17.6
	1711	CTD-2313J17.7
	1712	CTD-2314B22.2
	1713	CTD-2315E11.1
	1714	CTD-2319I12.3
	1715	CTD-2325A15.2
	1716	CTD-2325A15.5
	1717	CTD-2329C7.2
	1718	CTD-2330K9.2
	1719	CTD-2333M24.1
	1720	CTD-2340D6.1
	1721	CTD-2340D6.2
	1722	CTD-2342N23.2
	1723	CTD-2342N23.3
	1724	CTD-2349P21.5
	1725	CTD-2349P21.9
	1726	CTD-2350C19.5
	1727	CTD-2351A8.1-PRDM9
	1728	CTD-2355J17.2
	1729	CTD-2358C21.2
	1730	CTD-2358C21.4
	1731	CTD-2373N4.5
	1732	CTD-2377D24.4-TTLL6
	1733	CTD-2382E5.4
	1734	CTD-2382H12.1
	1735	CTD-2383I20.1
	1736	CTD-2383M3.1
	1737	CTD-2384B9.1
	1738	CTD-2396E7.9
	1739	CTD-2503I6.1
	1740	CTD-2503O16.3
	1741	CTD-2506J14.1-RP11-76E12.1
	1742	CTD-2506P8.6-DYNLL1P1
	1743	CTD-2509G16.3
	1744	CTD-2514C3.1-FAM182A
	1745	CTD-2515H24.1
	1746	CTD-2515H24.3
	1747	CTD-2516F10.4
	1748	CTD-2526M8.2
	1749	CTD-2530H12.8
	1750	CTD-2530N21.4
	1751	CTD-2531D15.5
	1752	CTD-2532D12.5
	1753	CTD-2533K21.2
	1754	CTD-2536I1.3
	1755	CTD-2537I9.12
	1756	CTD-2538A21.1
	1757	CTD-2538C1.2
	1758	CTD-2538G9.6
	1759	CTD-2540B15.9
	1760	CTD-2540B15.9-RPS3AP50
	1761	CTD-2540M10.1
	1762	CTD-2541M15.4
	1763	CTD-2545G14.7
	1764	CTD-2545H1.1
	1765	CTD-2547E10.3-SNX29P1
	1766	CTD-2547E10.5
	1767	CTD-2547L16.3
	1768	CTD-2547L24.3
	1769	CTD-2552B11.2-CTD-2552B11.3
	1770	CTD-2554C21.3
	1771	CTD-2555O16.1
	1772	CTD-2555O16.3
	1773	CTD-2560K21.6
	1774	CTD-2561B21.5
	1775	CTD-2561J22.2
	1776	CTD-2568A17.8
	1777	CTD-2576D5.3
	1778	CTD-2583A14.11
	1779	CTD-2583A14.9
	1780	CTD-2587M23.1
	1781	CTD-2588J6.2-RN7SKP190
	1782	CTD-2589H19.4
	1783	CTD-2591A6.2
	1784	CTD-2591A6.2-RPL26P3
	1785	CTD-2595P9.4
	1786	CTD-2613O8.1
	1787	CTD-2616J11.10
	1788	CTD-2616J11.2
	1789	CTD-2619J13.23
	1790	CTD-2623N2.5
	1791	CTD-2639E6.4
	1792	CTD-2649C14.1
	1793	CTD-2651B20.2
	1794	CTD-2651B20.3
	1795	CTD-2651B20.3-CTD-2651B20.5
	1796	CTD-2651B20.4
	1797	CTD-2651B20.5
	1798	CTD-2653B5.1
	1799	CTD-2655K5.1
	1800	CTD-2659N19.10
	1801	CTD-3010D24.3
	1802	CTD-3023L14.2-RN7SL178P
	1803	CTD-3064M3.3
	1804	CTD-3064M3.4
	1805	CTD-3074O7.7
	1806	CTD-3080F16.3
	1807	CTD-3088G3.8-LITAF
	1808	CTD-3092A11.2
	1809	CTD-3093M3.1
	1810	CTD-3094K11.1
	1811	CTD-3094K11.1-RN7SL363P
	1812	CTD-3099C6.5-ZNF808
	1813	CTD-3105H18.10
	1814	CTD-3105H18.13
	1815	CTD-3105H18.5
	1816	CTD-3105H18.8
	1817	CTD-3154N5.1
	1818	CTD-3187F8.7
	1819	CTD-3193K9.1
	1820	CTD-3193O13.11
	1821	CTD-3195I5.1
	1822	CTD-3199J23.4-BRCA1
	1823	CTD-3216D2.4-ITCH
	1824	CTD-3216D2.5
	1825	CTD-3222D19.2
	1826	CTD-3222D19.5
	1827	CTD-3224I3.3-GALNT18
	1828	CTD-3224K15.3
	1829	CTD-3233P19.8
	1830	CTD-3252C9.4
	1831	CTGF
	1832	CTSO-FTH1P21
	1833	CTSS-RP11-363I22.3
	1834	CUBNP1
	1835	CUTC-ABCC2
	1836	CWF19L2-ALKBH8
	1837	CXCL1P-PF4
	1838	CXCR2-CXCR1
	1839	CXCR2P1
	1840	CXCR4-HNRNPKP2
	1841	CXXC4
	1842	CXorf24
	1843	CXorf24-NUS1P1
	1844	CXorf28
	1845	CXorf28-MXRA5
	1846	CXorf30
	1847	CXorf40A
	1848	CXorf49B-RP11-402P6.5
	1849	CXorf51A-RP1-73A14.1
	1850	CYB5AP5
	1851	CYB5R1-RP11-38O14.5
	1852	CYBB
	1853	CYCSP19
	1854	CYCSP2
	1855	CYCSP26
	1856	CYCSP28
	1857	CYCSP33
	1858	CYCSP34
	1859	CYCSP38
	1860	CYCSP4
	1861	CYCSP8
	1862	CYMP-KCNA10
	1863	CYP1A1-CYP1A2
	1864	CYP1D1P
	1865	CYP26A1-NIP7P1
	1866	CYP2A13
	1867	CYP2A7P1-CYP2G2P
	1868	CYP2C8-RP11-310E22.5
	1869	CYP2G1P
	1870	CYP2J2-RN7SL475P
	1871	CYP2T3P-RPL36P16
	1872	CYP3A54P
	1873	CYP4A43P
	1874	CYP4B1-CYP4Z2P
	1875	CYP4F12-OR10H2
	1876	CYP4F23P-AD000091.3
	1877	CYP4F25P
	1878	CYP4F30P
	1879	CYP4F35P
	1880	CYP4F62P-POTEI
	1881	CYP51A1-AS1-KRIT1
	1882	CYP7A1
	1883	CYR61
	1884	DAAM1-AL159140.1
	1885	DACH2-RP3-431C21.1
	1886	DADOT
	1887	DADOT-DNMT3A
	1888	DAND5
	1889	DBIL5P
	1890	DBIP1-LCA5
	1891	DCAF10
	1892	DCAF8L1
	1893	DCD-RP11-850F7.7
	1894	DCHS1-MRPL17
	1895	DCLK3
	1896	DCP1A-SNORA26
	1897	DCUN1D1-MCCC1
	1898	DDX11L10
	1899	DDX26B-AS1
	1900	DDX39B
	1901	DDX53
	1902	DDX58-TOPORS
	1903	DEFB108P2
	1904	DEFB110
	1905	DEFB110-DEFB112
	1906	DEFB112-RP11-397G17.1
	1907	DEFB115
	1908	DEFB127-AL360078.1
	1909	DEFB128-DEFB129
	1910	DEFB129-DEFB132
	1911	DEFB130
	1912	DEFB130-RNA5SP253
	1913	DEFT1P2
	1914	DENND5B-AS1
	1915	DEPDC5-C22orf24
	1916	DERL3-KB-1125A3.11
	1917	DGCR9
	1918	DGKK
	1919	DHFRL1
	1920	DHRS13
	1921	DHX16
	1922	DHX9P1
	1923	DICER1-AS1
	1924	DIRAS2
	1925	DIRAS3
	1926	DIRC1
	1927	DISC2
	1928	DKFZp434J0226
	1929	DKK1-RP11-346D6.4
	1930	DLEU7-AS1-RNASEH2B-AS1
	1931	DLG1-AS1
	1932	DLG5-AS1
	1933	DLGAP1-AS3
	1934	DNAJB14
	1935	DNAJB5
	1936	DNAJB5P1-LYPLA2P3
	1937	DNAJB8-AS1
	1938	DNAJC13-ACAD11
	1939	DNAJC19P1
	1940	DNAJC19P7
	1941	DNAJC19P9
	1942	DNAJC24
	1943	DNAJC25-GNG10
	1944	DNAJC5B
	1945	DNAJC8P1
	1946	DNAJC9-AS1
	1947	DNAL4-NPTXR
	1948	DND1P1
	1949	DNM1L
	1950	DNM1P30
	1951	DNM1P42
	1952	DOCK9-AS1
	1953	DPH6-AS1-MIR4510
	1954	DPM3
	1955	DPP10-AS1
	1956	DPPA2P3
	1957	DPPA3-CLEC4C
	1958	DPPA5P1
	1959	DPRXP1
	1960	DPRXP7
	1961	DPRXP7-RP13-266I11.1
	1962	DPY30-SPAST
	1963	DPYD-IT1
	1964	DRGX-RP11-123B3.2
	1965	DSCR10
	1966	DSTNP5-AC106901.1
	1967	DSTYK-TMCC2
	1968	DTD1-EEF1A1P34
	1969	DUS1L-FASN
	1970	DUSP14
	1971	DUSP21-KDM6A
	1972	DUSP5P2
	1973	DUTP2
	1974	DUX4L2
	1975	DUXAP1
	1976	DUXAP4
	1977	DYNC1LI1-AC104306.4
	1978	DYNLL1P1-UNGP3
	1979	DYNLL1P5-RPL9P15
	1980	DYNLL1P7-LINC00972
	1981	DYNLT3
	1982	E2F1-PXMP4
	1983	E2F3-IT1
	1984	E2F6-RNA5SP84
	1985	EAF1-AS1
	1986	EBF4-RPL19P1
	1987	EBLN3
	1988	ECEL1P2
	1989	ECEL1P3-RP11-762N20.1
	1990	ECM1P1
	1991	EDDM3A-EDDM3B
	1992	EDEM2-PROCR
	1993	EDEM3-FAM129A
	1994	EDNRA-RP11-752L20.5
	1995	EDNRB-AS1
	1996	EEF1A1P26
	1997	EEF1A1P28
	1998	EEF1A1P34
[truncated: 6,841 more rows]

## Sheet: Table S3
	Supplementary Materials 3: Table S3. Specific amino acid mutations (1,162 genes) in MOLT-3/IDR cells
		Gene name
	1	AASS
	2	ABCC9
	3	ABHD3
	4	ABLIM3
	5	AC009133.22
	6	AC018554.1
	7	AC023469.1
	8	ACAD10
	9	ACOX2
	10	ACTR2
	11	ADAM23
	12	ADCYAP1R1
	13	ADIPOQ
	14	ADNP
	15	ADPRHL2
	16	ADRA1D
	17	ADSSL1
	18	AFF1
	19	AFF3
	20	AGK
	21	AGO3
	22	AGPAT9
	23	AGR3
	24	AK5
	25	AK8
	26	AKIRIN1
	27	AKT1
	28	AKT2
	29	ALDH3A2
	30	ALKBH4
	31	ALOX15
	32	ALOX5
	33	ALS2CR12
	34	AMHR2
	35	AMOT
	36	AMOTL1
	37	AMY1B
	38	AMY2A
	39	AMZ2
	40	ANKH
	41	ANKRD1
	42	ANKRD10
	43	ANKRD18A
	44	ANKRD20A2
	45	ANKRD42
	46	ANKRD44
	47	ANKRD49
	48	ANKRD53
	49	ANKRD66
	50	ANKRD7
	51	ANP32B
	52	ANXA8L2
	53	AP3B2
	54	AP3M2
	55	APBA2
	56	APEX2
	57	AR
	58	AREG
	59	ARG1
	60	ARHGAP5
	61	ARHGEF7
	62	ARID2
	63	ARID5A
	64	ARIH2OS
	65	ARL13B
	66	ARMCX3
	67	ARRDC1
	68	AS3MT
	69	ASB17
	70	ASCL2
	71	ASL
	72	ASNA1
	73	ATAT1
	74	ATF2
	75	ATM
	76	ATOH1
	77	ATP1A2
	78	ATP5J2
	79	ATP6V1B2
	80	AUNIP
	81	AZI2
	82	B3GALT1
	83	B3GAT1
	84	B3GAT3
	85	B4GALNT1
	86	BAMBI
	87	BARHL1
	88	BARHL2
	89	BBS7
	90	BBS9
	91	BHLHE22
	92	BLOC1S3
	93	BMP2K
	94	BOLA1
	95	BPTF
	96	BRD4
	97	BRINP2
	98	BSDC1
	99	BTAF1
	100	BTBD7
	101	BUB1
	102	C11orf49
	103	C15orf62
	104	C16orf80
	105	C16orf90
	106	C17orf105
	107	C19orf25
	108	C1QL4
	109	C1QTNF7
	110	C1orf131
	111	C1orf168
	112	C1orf226
	113	C1orf229
	114	C2
	115	C2orf43
	116	C4orf19
	117	C4orf47
	118	C4orf48
	119	C5orf30
	120	C5orf42
	121	C5orf52
	122	C6orf132
	123	C7orf50
	124	C8orf82
	125	CA8
	126	CACNB4
	127	CALM3
	128	CAPRIN1
	129	CAPZA3
	130	CARF
	131	CASC3
	132	CASP16
	133	CBLN4
	134	CBWD2
	135	CBWD7
	136	CBX6
	137	CC2D1B
	138	CCDC101
	139	CCDC115
	140	CCDC127
	141	CCDC152
	142	CCDC158
	143	CCDC173
	144	CCDC77
	145	CCDC85A
	146	CCDC93
	147	CCL15
	148	CCL23
	149	CCL28
	150	CCL3L3
	151	CCNA1
	152	CCT7
	153	CCT8
	154	CD28
	155	CD72
	156	CD80
	157	CDC27
	158	CDK5
	159	CDK5R1
	160	CDKN1C
	161	CDR2L
	162	CDS1
	163	CEACAM1
	164	CEBPE
	165	CENPT
	166	CENPW
	167	CEP57L1
	168	CEP76
	169	CERS6
	170	CFP
	171	CGB5
	172	CHMP4B
	173	CHODL
	174	CHRM3
	175	CIAO1
	176	CIRBP
	177	CITED2
	178	CKAP4
	179	CKLF-CMTM1
	180	CKM
	181	CLDN23
	182	CLDND2
	183	CLIC1
	184	CLIP3
	185	CLK2
	186	CLP1
	187	CLTC
	188	CLU
	189	CMAS
	190	CNKSR2
	191	CNOT10
	192	COL11A2
	193	COL4A5
	194	COLEC10
	195	COMP
	196	COPS2
	197	CORO7
	198	COX5A
	199	COX7A2
	200	CPSF2
	201	CPXM1
	202	CREBRF
	203	CRISP1
	204	CSDE1
	205	CSNK1G1
	206	CST3
	207	CST6
	208	CSTF1
	209	CT47A8
	210	CTAG1B
	211	CTB-129P6.11
	212	CTD-2287O16.3
	213	CTGF
	214	CTLA4
	215	CTNNA3
	216	CTNNBL1
	217	CTRB1
	218	CTSE
	219	CUL4B
	220	CUZD1
	221	CXorf22
	222	CXorf24
	223	CXorf30
	224	CXorf40A
	225	CXorf40B
	226	CXorf56
	227	CXorf57
	228	CYB5D2
	229	CYB5R4
	230	CYP2A13
	231	DAND5
	232	DCAF10
	233	DCAF8
	234	DCLK2
	235	DCLRE1B
	236	DDX21
	237	DDX39B
	238	DDX60
	239	DEDD2
	240	DEFB112
	241	DFFB
	242	DGAT2
	243	DGKI
	244	DHH
	245	DHRS7B
	246	DHX16
	247	DIAPH1
	248	DIAPH3
	249	DIRAS2
	250	DIRAS3
	251	DIRC1
	252	DIXDC1
	253	DLG2
	254	DLGAP2
	255	DLL3
	256	DMAP1
	257	DMRT2
	258	DMRTC1B
	259	DMTN
	260	DNAJB1
	261	DNAJC21
	262	DNAJC3
	263	DNALI1
	264	DNASE2
	265	DND1
	266	DNPEP
	267	DOK1
	268	DPF1
	269	DRP2
	270	DSCC1
	271	DTX1
	272	DTX4
	273	DUSP7
	274	DYNC1I2
	275	EDEM3
	276	EDIL3
	277	EEF1A1
	278	EFCAB7
	279	EFNA3
	280	EGLN1
	281	EIF3K
	282	EIF4A1
	283	ELL3
	284	EMC8
	285	EMILIN3
	286	EMP1
	287	ENAM
	288	ENTPD4
	289	EOMES
	290	EPHX2
	291	EPM2AIP1
	292	EPOR
	293	ERBB4
	294	ERLEC1
	295	ESAM
	296	ESRP2
	297	ESX1
	298	ETV4
	299	EVA1B
	300	EXOG
	301	EXTL2
	302	EZH2
	303	F11R
	304	F7
	305	FADS2
	306	FAHD1
	307	FAIM2
	308	FAM124A
	309	FAM129A
	310	FAM132A
	311	FAM150A
	312	FAM150B
	313	FAM186B
	314	FAM199X
	315	FAM19A5
	316	FAM200A
	317	FAM21C
	318	FAM26E
	319	FAM3A
	320	FAM47A
	321	FAM58A
	322	FAM84B
	323	FAM9A
	324	FAP
	325	FAXC
	326	FBLL1
	327	FBXL8
	328	FBXO31
	329	FBXO8
	330	FEM1A
	331	FEV
	332	FEZ1
	333	FEZF1
	334	FFAR4
	335	FGF3
	336	FGFR1OP2
	337	FIGN
	338	FLJ44313
	339	FLYWCH2
	340	FMR1NB
	341	FNDC3A
	342	FNDC4
	343	FOLR3
	344	FOXB1
	345	FOXB2
	346	FOXC2
	347	FOXD4L3
	348	FOXD4L5
	349	FOXJ2
	350	FOXL2
	351	FOXL2NB
	352	FOXR1
	353	FRMPD2
	354	FUT4
	355	FUZ
	356	FXYD2
	357	G3BP2
	358	GABRP
	359	GAD2
	360	GAGE12D
	361	GALNT13
	362	GALR3
	363	GAS1
	364	GAS6
	365	GATA4
	366	GBA2
	367	GCLC
	368	GDAP2
	369	GDE1
	370	GEMIN8
	371	GGPS1
	372	GGT2
	373	GGTLC3
	374	GH1
	375	GH2
	376	GID8
	377	GIMAP4
	378	GIMAP8
	379	GIPR
	380	GJC3
	381	GKN2
	382	GLDC
	383	GM2A
	384	GMPR
	385	GNA12
	386	GNGT1
	387	GOLGA6C
	388	GOLGA8F
	389	GOLGA8G
	390	GOLGA8H
	391	GOLGA8R
	392	GOPC
	393	GPAM
	394	GPANK1
	395	GPATCH2L
	396	GPCPD1
	397	GPI
	398	GPR119
	399	GPR161
	400	GPR25
	401	GPRIN3
	402	GPS2
	403	GREM2
	404	GRN
	405	GSG1
	406	GTPBP3
	407	GUCY1B3
	408	GUF1
	409	GZMH
	410	HADHB
	411	HAMP
	412	HARBI1
	413	HBEGF
	414	HBZ
	415	HCG27
	416	HCN1
	417	HCN3
	418	HDDC3
	419	HDGFL1
	420	HEBP2
	421	HERC4
	422	HFE2
	423	HINT2
	424	HIRA
	425	HIST1H1T
	426	HIST1H2AC
	427	HIST3H2BB
	428	HLA-E
	429	HLCS
	430	HMGN5
	431	HNF1B
	432	HNRNPH1
	433	HOMER2
	434	HOXA11
	435	HOXB2
	436	HOXB4
	437	HOXC10
	438	HOXC12
	439	HOXC13
	440	HOXC8
	441	HOXD11
	442	HOXD12
	443	HPDL
	444	HPX
	445	HRASLS2
	446	HS3ST5
	447	HS3ST6
	448	HSD3B1
	449	HSD3B2
	450	HTR1B
	451	HTR3B
	452	HTR5A
	453	IDE
	454	IER5
	455	IFITM5
	456	IFRD1
	457	IFT122
	458	IFT22
	459	IGFBP7
	460	IGHV3-15
	461	IGHV3OR16-10
	462	IGHV4-39
	463	IGKV1D-17
	464	IGKV1D-8
	465	IGKV3D-15
	466	IGKV3D-7
	467	IGLV2-11
	468	IGLV3-19
	469	IKZF4
	470	IL13RA2
	471	IL21R
	472	IL23A
	473	IL2RG
	474	IMPA1
	475	ING4
	476	INHBE
	477	IP6K3
	478	IPMK
	479	IQCF5
	480	IRAK4
	481	IRF6
	482	IRG1
	483	IRS4
	484	IST1
	485	ISY1
	486	ITCH
	487	ITFG1
	488	ITGB6
	489	ITPRIP
	490	JADE1
	491	JAZF1
	492	JUND
	493	KATNBL1
	494	KBTBD3
	495	KCNA7
	496	KCNAB3
	497	KCNC2
	498	KCNE2
	499	KCNIP4
	500	KCNQ1
	501	KCNV1
	502	KCTD13
	503	KCTD9
	504	KIAA0040
	505	KIAA0196
	506	KIAA0430
	507	KIAA1045
	508	KIAA1598
	509	KIAA1715
	510	KIR3DL1
	511	KLHDC10
	512	KLHDC3
	513	KLHDC8A
	514	KLHL2
	515	KLHL20
	516	KLHL9
	517	KNOP1
	518	KRT4
	519	KRT5
	520	KRTAP10-6
	521	KRTAP19-6
	522	KRTAP2-4
	523	KRTAP4-11
	524	KRTAP4-7
	525	KRTAP9-8
	526	KRTDAP
	527	LACTB2
	528	LAMC2
	529	LAPTM4B
	530	LAS1L
	531	LCE1E
	532	LCN6
	533	LCORL
	534	LCP2
	535	LDHD
	536	LDOC1
	537	LENG8
	538	LHFPL1
	539	LHFPL3
	540	LHX6
	541	LIAS
	542	LIMS1
	543	LINC00998
	544	LIPN
	545	LMAN2L
	546	LNP1
	547	LONRF1
	548	LPAR4
	549	LRFN3
	550	LRIT2
	551	LRP12
	552	LRR1
	553	LRRC37A2
	554	LRRC40
	555	LRRC49
	556	LRRC7
	557	LRRC75A
	558	LRRD1
	559	LRRTM1
	560	LSAMP
	561	LSM14B
	562	LSM7
	563	LUC7L2
	564	LYNX1
	565	LYPD3
	566	MAB21L2
	567	MAF
	568	MAFF
	569	MAGED4
	570	MALT1
	571	MAMSTR
	572	MAP1LC3C
	573	MAPKAPK5
	574	MARCKSL1
	575	MARS2
	576	MBOAT2
	577	MC3R
	578	MC4R
	579	MCOLN1
	580	MCRS1
	581	MED22
	582	MED23
	583	MED26
	584	MED31
	585	MESDC1
	586	METAP1
	587	METTL1
	588	METTL20
	589	MFAP3L
	590	MFAP5
	591	MFSD9
	592	MGAT4A
	593	MGC50722
	594	MICU2
	595	MIER2
	596	MIP
	597	MKNK1
	598	MLF1
	599	MLX
	600	MMP13
	601	MMRN1
	602	MNX1
	603	MORC2
	604	MPHOSPH10
	605	MPHOSPH8
	606	MRGBP
	607	MRPL14
	608	MRPL15
	609	MRPL16
	610	MRPL18
	611	MRPL22
	612	MRPL41
	613	MRPL55
	614	MRPS18A
	615	MRPS35
	616	MSH5-SAPCD1
	617	MSI1
	618	MT1G
	619	MTA3
	620	MTCH2
	621	MTG2
	622	MXRA5
	623	MYADM
	624	MYL10
	625	MYL2
	626	MYL5
	627	MYL6
	628	MYL7
	629	MYO6
	630	N4BP1
	631	NAA10
	632	NAA30
	633	NAPEPLD
	634	NAT1
	635	NAT16
	636	NBPF8
	637	NCF4
	638	NCK2
	639	NCKAP1
	640	NDN
	641	NDST2
	642	NDUFA5
	643	NDUFB3
	644	NDUFB9
	645	NEK1
	646	NEK3
	647	NELFA
	648	NEUROD6
	649	NF2
	650	NFE2L3
	651	NFS1
	652	NIPA2
	653	NKAIN1
	654	NKAIN2
	655	NKX2-8
	656	NKX3-2
	657	NLRP10
	658	NLRP2
	659	NME5
	660	NOL4
	661	NPAS4
	662	NPC2
	663	NPFFR1
	664	NPL
	665	NPPC
	666	NPRL3
	667	NPY5R
	668	NR2C1
	669	NR5A1
	670	NR6A1
	671	NSF
	672	NSFL1C
	673	NSMF
	674	NT5C
	675	NTF4
	676	NUDCD3
	677	NUDT15
	678	NUPR1L
	679	NUTM2A
	680	NUTM2D
	681	NUTM2G
	682	OAT
	683	OAZ2
	684	OBP2B
	685	OIT3
	686	OLIG1
	687	OLIG3
	688	OR10G6
	689	OR10H4
	690	OR2A4
	691	OR2B6
	692	OR2H1
	693	OR2J2
	694	OR2J3
	695	OR4F21
	696	OR4M1
	697	OR5M11
	698	OR5T3
	699	OR7E24
	700	OR8H1
	701	ORC3
	702	ORM1
	703	OSCAR
	704	OSR2
	705	OTUD1
	706	OTUD5
	707	OVOL2
	708	OXLD1
	709	PABPC1L
	710	PAICS
	711	PAPD4
	712	PARN
	713	PARP6
	714	PCDHB6
	715	PCDHGB5
	716	PCED1A
	717	PCSK7
	718	PDE4D
	719	PDGFB
	720	PDHA2
	721	PDIA4
	722	PEG10
	723	PENK
	724	PEX7
	725	PF4
	726	PGA5
	727	PGM1
	728	PHF1
	729	PHF2
	730	PHF6
	731	PHKB
	732	PHLDA3
	733	PHOSPHO1
	734	PHTF1
	735	PHYKPL
	736	PIGM
	737	PIGU
	738	PIP4K2B
	739	PIP5K1A
	740	PIP5K1C
	741	PKD2
	742	PKP4
	743	PLA2G15
	744	PLAGL2
	745	PLCG1
	746	PLD3
	747	PLEKHA5
	748	PLSCR5
	749	PLVAP
	750	PMP2
	751	PNCK
	752	PNISR
	753	PNP
	754	PNPLA8
	755	PNRC1
	756	POC1B
	757	POLK
	758	POLR3H
	759	PON2
	760	POU3F1
	761	POU3F3
	762	POU4F1
	763	POU6F1
	764	PPAP2B
	765	PPCS
	766	PPFIA1
	767	PPIP5K2
	768	PPM1B
	769	PPM1G
	770	PPP1R10
	771	PPP1R14A
	772	PPP1R14B
	773	PPP1R14C
	774	PPP1R17
	775	PPP1R18
	776	PPP1R3E
	777	PPP1R7
	778	PPP1R8
	779	PPP2CA
	780	PPP2R5B
	781	PPP5C
	782	PPP6R3
	783	PPTC7
	784	PQBP1
	785	PQLC2
	786	PRAMEF14
	787	PRAMEF26
	788	PRB2
	789	PRDM13
	790	PRELP
	791	PRIMPOL
	792	PRKAA1
	793	PRKAB2
	794	PRMT3
	795	PROSER2
	796	PRPH
	797	PRSS33
	798	PSME4
	799	PTCH1
	800	PTDSS1
	801	PTGDR
	802	PTGFR
	803	PTK6
	804	PTMA
	805	PTP4A2
	806	PTPMT1
	807	PTPN11
	808	PTPN2
	809	PTPRN
	810	PTPRU
	811	PUM1
	812	PURG
	813	PUSL1
	814	PXK
	815	PYGM
	816	RAB15
	817	RAB1A
	818	RAB40B
	819	RAB5C
	820	RABGAP1
	821	RAD23B
	822	RAD51
	823	RAG2
	824	RANGRF
	825	RASL10A
	826	RASSF2
	827	RBBP8
	828	RBM12B
	829	RBM24
	830	RBM28
	831	RBM43
	832	RBM7
	833	RC3H1
	834	RCBTB2
	835	RECQL
	836	REG1B
	837	REL
	838	REPS1
	839	REPS2
	840	RFWD2
	841	RGAG1
	842	RGL1
	843	RGP1
	844	RGPD4
	845	RGS7
	846	RHCG
	847	RHOQ
	848	RHOU
	849	RHOXF2B
	850	RIC8B
	851	RILP
	852	RILPL2
	853	RIPPLY2
	854	RMND1
	855	RNF121
	856	RNF19B
	857	RNF214
	858	RNF25
	859	RNF39
	860	RNPS1
	861	ROBO2
	862	RP11-180C1.1
	863	RP11-343C2.11
	864	RP11-347C12.3
	865	RP11-408E5.4
	866	RP11-410N8.4
	867	RP11-481A20.11
	868	RP11-521M14.2
	869	RP11-598P20.5
	870	RP11-762I7.5
	871	RPA4
	872	RPAP3
	873	RRAS2
	874	RSRC2
	875	RTCA
	876	RUNDC3B
	877	RUVBL2
	878	RWDD4
	879	RXFP1
	880	S100A9
	881	S100PBP
	882	SAMD14
	883	SAPCD2
	884	SAR1A
	885	SAV1
	886	SCAF8
	887	SDC2
	888	SDC3
	889	SDE2
	890	SEC24A
	891	SEC61A2
	892	SECISBP2
	893	SELO
	894	SELPLG
	895	SEMA4F
	896	SEMA6D
	897	SENP1
	898	2016-09-14
	899	2016-09-05
	900	2016-09-08
	901	SERHL2
	902	SERINC1
	903	SERPINE1
	904	SERPINI2
	905	SF3B2
	906	SFRP5
	907	SFT2D3
	908	SGPP1
	909	SGSM1
	910	SGSM2
	911	SH3D19
	912	SH3GL2
	913	SHC1
	914	SHCBP1L
	915	SKP1
	916	SLAIN2
	917	SLC10A7
	918	SLC12A2
	919	SLC16A11
	920	SLC1A3
	921	SLC24A2
	922	SLC25A28
	923	SLC25A35
	924	SLC25A41
	925	SLC25A52
	926	SLC26A5
	927	SLC30A2
	928	SLC30A8
	929	SLC32A1
	930	SLC35G6
	931	SLC46A1
	932	SLC4A9
	933	SLC5A2
	934	SLC6A1
	935	SLC6A8
	936	SLC7A4
	937	SLC9A3
	938	SLTM
	939	SLURP1
	940	SLX1A
	941	SMAD9
	942	SMARCA1
	943	SMARCB1
	944	SMC4
	945	SMURF2
	946	SNAI2
	947	SNRPB2
	948	SNRPN
	949	SNX16
	950	SNX5
	951	SOX11
	952	SOX17
	953	SP4
	954	SPAG8
	955	SPATA31A6
	956	SPATA31A7
	957	SPDYA
	958	SPG20
	959	SPIN4
	960	SPINK4
	961	SPO11
	962	SPOCK1
	963	SPPL2A
	964	SPRN
	965	SSR4
	966	ST3GAL4
	967	ST6GALNAC5
	968	ST8SIA6
	969	STARD8
	970	STAT5A
	971	STK33
	972	STK40
	973	STS
	974	STUB1
	975	SULT6B1
	976	SUV39H1
	977	SUZ12
	978	SWI5
	979	SWSAP1
	980	SYCN
	981	SYDE1
	982	SYNCRIP
	983	SYNGR3
	984	SYNPO
	985	SYPL1
	986	SYTL2
	987	SZRD1
	988	TACR3
	989	TBC1D3
	990	TBC1D8B
	991	TBPL1
	992	TBRG4
	993	TBX19
	994	TCEA2
	995	TCEB3C
	996	TCF7L1
	997	TDRP
	998	TEAD2
	999	TECR
	1000	TENM4
	1001	TEX13A
	1002	TFAM
	1003	TGFB1I1
	1004	TGIF2
	1005	THOP1
	1006	TIGD7
	1007	TIMM10B
	1008	TIMM21
	1009	TINAGL1
	1010	TIPARP
	1011	TMED1
	1012	TMEM102
	1013	TMEM14B
	1014	TMEM163
	1015	TMEM189
	1016	TMEM194B
	1017	TMEM196
	1018	TMEM209
	1019	TMEM220
	1020	TMEM229A
	1021	TMEM41A
	1022	TMEM43
	1023	TMEM52B
	1024	TMEM59
	1025	TMEM69
	1026	TMEM72
	1027	TMPRSS11E
	1028	TMTC2
	1029	TMTC3
	1030	TNFAIP8L3
	1031	TNFRSF11B
	1032	TNFSF11
	1033	TNFSF13
	1034	TNNC1
	1035	TOP1
	1036	TOP3A
	1037	TP53TG5
	1038	TPD52
	1039	TPM1
	1040	TPRA1
	1041	TPRN
	1042	TRA2B
	1043	TRAJ24
	1044	TRAPPC2P1
	1045	TRBV4-2
	1046	TRBV5-6
	1047	TRBV6-1
	1048	TRBV6-5
	1049	TRBV6-8
	1050	TRBV7-4
	1051	TRGJP1
	1052	TRHR
	1053	TRIB1
	1054	TRIM27
	1055	TRIM39
	1056	TRIM63
	1057	TRIP11
	1058	TRIP13
	1059	TRUB2
	1060	TSPAN31
	1061	TSPYL1
	1062	TSR3
	1063	TTC34
	1064	TTC8
	1065	TTK
	1066	TTLL11
	1067	TTLL7
	1068	TTR
	1069	TUBGCP3
	1070	TVP23C-CDRT4
	1071	TWIST1
	1072	TYRP1
	1073	UBA5
	1074	UBAP1
	1075	UBE2E1
	1076	UBE2E2
	1077	UBE2F
	1078	UBE2QL1
	1079	UBE2W
	1080	UBE3A
	1081	UBE4B
	1082	UFC1
	1083	UGT1A9
	1084	UGT2B10
	1085	UGT3A2
	1086	UHMK1
	1087	UNC13B
	1088	UPK3BL
	1089	USF1
	1090	USH1G
	1091	USP17L17
	1092	USP27X
	1093	VEGFA
	1094	VEZF1
	1095	VIT
	1096	VPS26A
	1097	VPS33A
	1098	VPS37A
	1099	VPS72
	1100	VTI1A
	1101	VWA7
	1102	VWC2
	1103	WASF2
	1104	WDPCP
	1105	WDR33
	1106	WDR41
	1107	WDR44
	1108	WDR59
	1109	WFDC5
	1110	WIZ
	1111	WSCD2
	1112	XKR5
	1113	XPOT
	1114	XPR1
	1115	YARS2
	1116	YIF1A
	1117	YIF1B
	1118	YIPF1
	1119	YJEFN3
	1120	YRDC
	1121	YWHAH
	1122	ZBTB33
	1123	ZDHHC1
	1124	ZDHHC24
	1125	ZDHHC3
	1126	ZFAND4
	1127	ZHX3
	1128	ZMYM6
	1129	ZNF136
	1130	ZNF165
	1131	ZNF185
	1132	ZNF197
	1133	ZNF281
	1134	ZNF285
	1135	ZNF316
	1136	ZNF418
	1137	ZNF426
	1138	ZNF444
	1139	ZNF483
	1140	ZNF516
	1141	ZNF528
	1142	ZNF548
	1143	ZNF552
	1144	ZNF564
	1145	ZNF570
	1146	ZNF575
	1147	ZNF587
	1148	ZNF613
	1149	ZNF671
	1150	ZNF688
	1151	ZNF691
	1152	ZNF705A
	1153	ZNF71
	1154	ZNF716
	1155	ZNF783
	1156	ZNF787
	1157	ZNF841
	1158	ZNF843
	1159	ZNF90
	1160	ZNF92
	1161	ZNHIT1
	1162	ZPLD1

## Sheet: Table S4
				Supplementary Materials 4: Table S4. Raw data of Idarubicin Permeability of MOLT-3 and MOLT-3/IDR cells using FACS
				Mean (PE-YG-A)	0ug/ml		0.1ug/ml		0.5ug/ml
					MOLT3	MOLT3/IDR	MOLT3	MOLT3/IDR	MOLT3	MOLT3/IDR
				wash 0 minute	560	612	1235	1175	4397	4136
				wash 0 minute	575	635	1241	1183	4589	3964
				wash 0 minute	396	435	913	889	3428	3229
				wash 0 minute	408	451	942	911	3467	3057
				Average A	484.75	533.25	1082.75	1039.5	3970.25	3596.5
				wash 30 minutes	548	622	991	1056	3016	2986
				wash 30 minutes	549	628	1049	1057	3266	3114
				wash 30 minutes	400	451	716	755	2132	2102
				wash 30 minutes	395	452	756	756	2303	2167
				Average B	473	538.25	878	906	2679.25	2592.25
				wash 90 minutes	545	629	960	1017	2810	2709
				wash 90 minutes	564	613	990	1037	2934	2567
				wash 90 minutes	388	444	676	699	1961	1872
				wash 90 minutes	399	418	699	706	2082	1791
				Average C	474	526	831.25	864.75	2446.75	2234.75
				Mean (PE-YG-A)	0ug/ml		0.1ug/ml		0.5ug/ml
					MOLT3	MOLT3/IDR	MOLT3	MOLT3/IDR	MOLT3	MOLT3/IDR
			Average A	wash 0 minute	484.75	533.25	1082.75	1039.5	3970.25	3596.5
			Average B	wash 30 minutes	473	538.25	878	906	2679.25	2592.25
			Average C	wash 90 minutes	474	526	831.25	864.75	2446.75	2234.75
			Average		477.25	532.5	930.667	936.75	3032.08	2807.83
